# Supplementary material for: Lung-Derived Microscaffolds Facilitate Diabetes Reversal after Mouse and Human Intraperitoneal Islet Transplantation
Source: PLoS One. 2016 May 26;11(5):e0156053. doi: 10.1371/journal.pone.0156053 (PMC4881949; doi:10.1371/journal.pone.0156053)
Supplement: S1 File — (XLSX) [file pone.0156053.s001.xlsx]

## Sheet: Mouse Islets
		EMP500											KC500											IP500
	POD	Mouse 1	Mouse 2	Mouse 3	Mouse 4	Mouse 5	Mouse 6	Mouse 7	Mouse 8	Mouse 9		POD	Mouse 1	Mouse 2	Mouse 3	Mouse 4	Mouse 5	Mouse 6	Mouse 7	Mouse 8	Mouse 9		POD	Mouse 1	Mouse 2	Mouse 3	Mouse 4	Mouse 5	Mouse 6	Mouse 7	Mouse 8
	-1	23.7	23.6	25.6	28.2	24.9	26.5	29.8	30.4	27.3		-1	25.6	23.9	23.6	26.9	25.5	19.8	16	29.7	18.9		-1	24.4	26.2	30	30	23.2	21.9	25.9	31.9
	0	10.2	30.6	22.2	26.6	26.8	21.5	21.5	20.9	25.6		0	22.4	18.3	23.9	22.2	25.7	22.8	18.9	22.2	17.5		0	23.1	19.6	30	30	23.2	27.1	23.3	24.4
	2	7.5	17.1	8.6	12.4	6.9	9.3	18.4	10.4	18.4		2	7	4.2	9.8	10.6	4	6.2	5.9	4.2	5.8		2	16.9	13.4	23.7	27.6	13.7	4.2	14.8	19.5
	5	5.3	14.6	17.1	17.1	8.6	14.1	21.7	13.5	23.8		5	2.3	6.6	8.9	5.4	6.8	8.2	6.9	10.2	6.9		5	16	12.9	22.6	25.4	8.9	22.3	19.8	22.7
	7	9.1	16.8	16.3	9.5	9	18	26.1	17.9	23.9		7	8.6	8.6	9.8	6.6	6.9	8.3	7.6	6.3	8.8		7	18.3	15.9	24.1	22.2	17.8	15.7	19.9	10.8
	9	7.8	16.2	19.2	9.2	6.5	13.8	23.1	15.6	24.3		9	9.6	12.1	8.9	8.2	9.3	7.6	6.8	7.8	7.7		9	17	19.1	20.8	20.9	19.9	19.3	20.4	20.6
	12	6.6	18.8	12.4	10	8.8	10.4	26.3	16.9	23.8		12	7.4	9.1	9.9	6.2	7.1	10.8	10.4	6.3	7.5		12	27.2	16.2	28.2	26.2	23.3	18.2	21.2	18.4
	14	6.3	17.3	12.7	8.4	9.2	10.9	21.4	14.6	28.1		14	8.8	10.4	5.9	7.8	8.2	7.6	6.8	6.6	6.3		14	27	17.2	25.3	23.2	14.6	12.6	16	18.2
	16	7.6	17.1	9.1	9.9	8.7	5.5	21.8	20.1			16	8.3	7.8	8.2	7.5	6.9	8.4	7.3	8.3	7.2		16			26.4	26.1	21	14.8	11.4	11.4
	19	9.9	18.7	11.5	11.6	10.2	12.2	22.6	14.8	17.9		19	9.3	9.9	7	9.3	7.3	6.5	6.1	5.7	7.3		19	18	19.2	21.9	25.1	18.2	20.2	9.7	12.9
	22			8	13.4	8.3	10.6	22.9	18			22		8.3	6.5	6.1	6.9	6.7	8.2	6.1	8.2		22			25.4	22.2	18.1	12.5	10.4	16.4
	26	9.2	13.2	10.2	10.8	8.1	9.5	24.7	22.6	21.8		26	9.1	8.5	7.9	7.1	7.3	7.2	7.3	6.3	8.9		26	19.6	17.3	27.1	21.5	19.1	14.9	8.7	15
	28	8.6	11	8.4	10.1	10.1	9.6	22.3	15.4	23.2		28	8	6.8	6.1	5.9	7.2	9.6	7.7	7.4	9.8		28			21.9	16.6	12.9	11.6	6.6	16.5
	30	7.7	10.8	10.4	11.2	8.4	15.9	25.9	21.7	21.1		30	7.9	8	10.3	7.6	7.4	12.6	9.9	8.2	7		30			21.2	19	10.1	14	7.9	11.7
	33	8.7	12.4	13.5	11.7	10.5	9.3	19.2	15.4	19.2		33	7.9	8.2	8.2	7.2	6.8	11.1	6.1	8.7	7.3		33			21.7	18.7	17.1	18	7	15.6
	36			12.3	10.9	9.4	9.3	13.8	9.8	24.4		36		11.2	7.1	7	8.2	9.9	8.1	7	7.9		36			24.3	17.4	6.7		6.8	11.4
	38	6.4	12.5	8.4	9.1	7.7	10	18.8	14.5	21.2		38	10.7	6.2	7.7	7.1	7.7	9.8	6.7	7.4	8.4		38			24.2	25.1	12.9	11.6	6.6	12
	41	14.6	11.6	11.6	9.2	9.4	10.9	19.5	15.2			41	7.9	9.1	8.2	7.2	6.8	6	7	6.8	8.3		41			22.3	15.4	8.2	13.1	8.3	10.9
	44			10.7	10.7	9.3	13.8	20.4	12.6	16.3		44		7.5	9.2	7.7	5.8	6.8	7.9	7.7	8.5		44			22.3	15.4	7.9	11.8	7.7	9.6
	47	8.2	10.7	12.6	9.1	10						47	8.1	8.6		10	8.2	8.3	8.3	8.1	9.2		47			25	16	16	9.9	10.2	8.5
	51			11.2	12.6	10.4	11.1	22.3	15.3			51		7.8	8.8	7.6	6.6	8.8	10.2	8.1	8.5		51			25	16	14.2	10.9	11.1	6.3
	56			12.1	12.4	9.8	10.3	20.8	20			56		10.1	9.8	6.7	7.9	6.9	9.3	10.1	6.7		56			33.3	22	6.4	11	8.5	13.4
	58			10.4	12.1	9.8	10.6	22.7	20.1			58		8.3	9.8	9.1	9.3	10.8	7	9.3	11.8		58			21	16.5	16.4	14.8	15.4	12.6
	61			9.4	8.2	9.6	10.6	19.6	15.2			61*		10.3	13.4	8.2	7.5	6.8	9.7	10.8	9.8		61			20.6	15.5		12.9		11.1
												63		16.5	20.4	22.2	22.9	26.4	12.9	11.8	11.8
												65		17.4	22.3	24.8	23.6	26.2	12.9	14.5	14.5
												68		25.1	30.2
												* Recovery nephrectomy
