# Supplementary material for: Lung-Derived Microscaffolds Facilitate Diabetes Reversal after Mouse and Human Intraperitoneal Islet Transplantation
Source: PLoS One. 2016 May 26;11(5):e0156053. doi: 10.1371/journal.pone.0156053 (PMC4881949; doi:10.1371/journal.pone.0156053)
Supplement: S2 File — (XLSX) [file pone.0156053.s002.xlsx]

## Sheet: Mouse Islets
		EMP500										KC500											IP 500										Naïve
	Time (min)	Mouse 1	Mouse 2	Mouse 3	Mouse 4	Mouse 5	Mouse 6				Time (min)	KC500	Mouse 1	Mouse 2	Mouse 3	Mouse 4	Mouse 5	Mouse 6	Mouse 7	Mouse 8		Time (min)	Mouse 1	Mouse 2	Mouse 3	Mouse 4	Mouse 5	Mouse 6	Mouse 7	Mouse 8		Time (min)	Mouse 1	Mouse 2	Mouse 3	Mouse 4	Mouse 5
	0	8.2	5.3	4	4.9	4.1	4.2				0	5.1	3.2	3.3	3.4	4.6	3.1	3.8	3.3	4.8		0	6.8	5.8	5.2	7.7	3.8	4.9	3.9	5.8		0	7.9	7.6	5.1	7.2	5.1
	15	21.1	29.7	33.3	30.8	31.4	30.4				15	28.9	30.4	28.2	31.8	27.3	27.4	33.3	24.4	23		15	35	35	30.4	33.3	32.7	32.2	33.3	28.2		15	30.9	33	27.9	28.2	29.4
	30	10.1	33.3	33.3	30.4	26.8	33.3				30	27.9	32.6	33.3	29.9	33.3	24.1	28.1	22.1	18.3		30	35	35	32.3	27.9	33.3	33.3	33.3	33.3		30	29.3	33.3	31.9	31.7	32.3
	60	7.4	33.3	33.3	33.3	27.2	32.2				60	22.2	20.8	19.2	17.9	15	13.7	17.3	11.4	11.3		60	35	35	33.3	33.3	30	33.3	30.7	31.1		60	19.9	19.7	20.2	11.9	19.5
	90	8.2	25.1	30.1	19.4	16.8	27.7				90	14.3	9	14.1	9.8	11.4	8.4	11.7	6.1	10.8		90	35	25.1	31	33.3	25.3	23.8	27.3	27.2		90	11	11.1	10.6	10.3	15.5
	120	8.6	17.7	13.7	14.2	11.1	12.7				120	10.7	9.2	8.8	7.2	5.7	6.6	8.5	5.9	6.1		120	28.7	19.7	25.3	32.7	18.7	14.1	21.8	25.6		120	11.9	9.7	8.4	7.9	8.6
