# Supplementary material for: Lung-Derived Microscaffolds Facilitate Diabetes Reversal after Mouse and Human Intraperitoneal Islet Transplantation
Source: PLoS One. 2016 May 26;11(5):e0156053. doi: 10.1371/journal.pone.0156053 (PMC4881949; doi:10.1371/journal.pone.0156053)
Supplement: S3 File — (XLSX) [file pone.0156053.s003.xlsx]

## Sheet: Human Islets
			EMP group A (250 IEQ) Blood glucose										EMP group B (500 IEQ) Blood glucose										EMP group C (1000 IEQ) Blood glucose						Human c-peptide levels
	POD	Mouse 1	Mouse 2	Mouse 3	Mouse 4						POD	Mouse 1	Mouse 2	Mouse 3	Mouse 4						POD	Mouse 1	Mouse 2	Mouse 3	Mouse 4			Mouse#	C-peptide (nmol/l)	SEM
	-1	27.6	18	31	29.4						-1	20.9	29.1	16.9	29.9						-1	22.5	14.3	20.9	25.4			A1	0.0638581	0.0136796
	0	27.2	23.3	26.3	24.8						0	18.4	23.4	24.8	23.1						0	23.6	20.3	20.3	25.4			A2	0.0574852	0.0180614
	1	18.4	12.2	20.3	21.9						1	10.3	23.6	11.1	25.3						1	7.7	6.4	11.6	7.6			A3	0.0399354	0.0167922
	3	20.2	19.6	20.6	22.4						3	10.1	19.4	11.3	25.2						3	8.4	14.2	16.6	8.4			A4	0.171969	0.046851
	5	22.9	17	20.6	22.4						5	6.1	19.9	4.8	29.4						5	3.8	8.6	9.7	3.8			B1	0.239482	0.0754261
	7	24.7	22.6	29.9	22.9						7	10.3	30.5	6.7	23.7						7	6.2	13.2	17.2	5.6			B2	0.0915277	0.0317925
	9	24.3	21.4	24.2	20.6						9	9.3	24.7	9.3	27.7						9	9.8	27.8	13.8	5.6			B3	0.546612	0.257076
	11	22.5	17	20.6	22.4						11	6.1	19.9	4.8	29.9						11	3.8	8.6	9.7	3.8			B4	0.234477	0.0051615
	13	23.4	28.7	24.1	24.4						13	7.7	24.4	6.3	29.4						13	10.3	11.4	11.8	4.9			C1	0.924074	0.110722
	15	27	31.9	28.2	27.5						15	12.2	29.7	5.4	33.9						15	12.7	18.5	11.9	4.8			C2	1.3447	0.131368
	19	21	22.1	29.8	22.2						19	5.7	31.6	3.8	25.7						19	14	20.3	9.9	4.7			C3	0.250308	0.087579
	22	28.5	22.7	19.7	20.1						22	6.6	28.1	5.1	24.1						22	14.3	13.7	10.5	4.7			C4	1.41919	0.230103
	25	26.1	25.2	25.7	22.4						25	4.8	23.3	4.7	28.5						25	14.5	13.4	11.5	4.4
	27	22	23.3	21.8	19.5						27	5.1	28.4	5.1	23						27	12.8	11.2	8.2	6				normoglycemic mice
	32	17.1	12.4	16.9	16.3						32	4.7	19.2	5.5	21.6						32	11.9	7.5	9.2	9.1
	35	21.1	24.1	18.6	18.6						35	4.4	23.3	5.8	25.4						35	10.3	8.6	12.2	4.9
	39	21.2	22.1	20.9	16.1						39	8.8	25.1	6.6	26.8						39	11.4	11.1	12.4	7.7
	42	22.6	25.6	21.6	19.8						42	8.4	26.3	8.4	23.3						42	13.2	10.5	16.7	5.7
	46	26.3	26.6	24.7	23.3						46	5.9	25.6	8.6	26.4						46	10.9	10.8	12.7	5.2
	48	26.6	19.1	24.6	24.9						48	7.2	23	5.9	20.2						48	11.1	7.6	17.2	4.4
	50	23.6	22.1	20.2	23.3						50	6.7	21.7	6.3	22.7						50	11.7	11.1	21.1	4.8
	53	27.3	19.8	10.3	26.1						53	6.8	24.2	4.6	23.7						53	10.8	7.9	22.4	5.1
	56	23.3	25.8	18.2	19.9						56	5.6	23	6.2	26.8						56	11.1	6.7	28.5	5.8
	60	30.7	23.4	20.9	22.2						60	6.9	24.2	5.3	25.2						60	12.4	8.4	20.2	4.4
	64	27.3	24.9	17.6	26.1						64	7.8	26.2	4.8	27.4						64	11.1	7.9	24.1	5.4
	66	22.1	15.3	15.2	13.1						66	7.7	26.9	6.2	22.4						66	10.3	8.8	21.7	5.7
	70	24.4	25.2	15.9	22.8						70	12.7	21.7	6.2	23.4						70	12	10.4	23.2	6.1
	75	25.1	21.6	22.6	19.9						75	6.9	24.1	5.4	27						75	13.2	6.1	24.4	4.7
	78	26.1	19.9	33.3	21.2						78	4.6	22.9	10.1	26.6						78	10.9	7.9	26.1	5.7
	82	26.5	18.2		22.8						82	10.5	23.3	6.5	27.1						82	10.9	7.5	22.6	6.4
	88	23.4	20.1		22.3						88	6.2	25.3	5	23.6						88	11.1	6.4	28.2	4
